# Supplementary material for: The Effect of Meteorological, Pollution, and Geographic Exposures on Death by Suicide: A Scoping Review
Source: Int J Environ Res Public Health. 2021 Jul 23;18(15):7809. doi: 10.3390/ijerph18157809 (PMC8345465; doi:10.3390/ijerph18157809)
Supplement: Supplementary file 1 [file ijerph-18-07809-s001.zip]

Archive with 1 entries (1 files):
- ijerph-1275952-supplementary.pdf
